# Supplementary material for: Klebsiella spp. cause severe and fatal disease in Mozambican children: antimicrobial resistance profile and molecular characterization
Source: BMC Infect Dis. 2021 Jun 5;21:526. doi: 10.1186/s12879-021-06245-x (PMC8178901; doi:10.1186/s12879-021-06245-x)
Supplement: Supplementary file 1 — Additional file 1: Table S1. Clinical picture of post-mortem patients recruited in the CHAMPS Study. [file 12879_2021_6245_MOESM1_ESM.xlsx]

## Sheet: Sheet1
Table S1: Clinical picture of post-mortem patients recruited in the CHAMPS Study.
Sample ID	Age group	Hospitalization (days)	Symptoms/clinical signs		Admission diagnosis	Underlying cause of death	Immediate cause of death	Etiology of the underlying/immediate cause of death
1.64108e+06	1-11 months	1	Fever, vomiting, diarrhea		Gastroenteritis	Acute gastroenteritis		E. coli
1.64109e+06	Neonate	2	Respiratory distress, hypotonia		Severe neonatal asphyxia	Birth asphyxia	Neonatal sepsis	Klebsiella pneumoniae
1.64114e+06	24-59 months	0	unknown		Unkwon	Cerebral malaria	Polymicrobial sepsis	Plasmodium falciparum/ Klebsiella pneumoniae
1.64272e+06	Neonate	18	Difficulty of breathing		Premature	Low birth weight	Other bacterial sepsis
1.64273e+06	12-23 months	0	Weakness, lack of appetite, prostration		Kwashiokor Marasmo	Marasmatic kwashiorkor	Other specified sepsis	Streptococcus pneumoniae
1642731	Neonate	1 day birth				Low birth weight	Respiratory distree syndrome
1.64273e+06	12-23 months	1	Cough, fever, vomiting, difficulty of breathing		Spastic bronchopneumonia	Emetic syndrome	Pneumonia
1.64273e+06	24-59 months				Unkwon	Unspecified disorder of psychosocial development	Kwashiorkor
1.64275e+06	12-23 months	3	Fever, watery diarrhea, hypoglicemia, loss of appetite, loss of weight		Marasmus	Aspiration pneumonia
1.64277e+06	24-59 months	2	Fever, cough, swelling in the feet		Malaria, kwashiorkor, HIV	HIV disease with wasting	Sepsis	Klebsiella pneumoniae/HIV
1.64277e+06	1-11 months	8	Fever, cough, difficulty of breathing		Pneumonia, marasmus	HIV disease with wasting	Sepsis	Klebsiella pneumonia/HIV
1.64278e+06	1-11 months	6	Fever, asthenia, right hemitorax pneumonia		Fever, cough and gingivostomatis	Bacterial infections	Bronchopneumonia
1.64278e+06	Neonate	1	gasping		Severe perinatal asphyxia	Severe intrauterine hypoxia
1.64278e+06	12-23 months		Cough, loss of appetite and apathy		Bronchitis, Marasmus, HIV	HIV disease	Sepsis	Klebsiella pneumoniae
1.64281e+06	12-23 months	2	Edema in the lower limbs, diarrhea		Kwashiorkor, marasmus, stomatitis	Kwashiorkor	Candidiemia/disseminated candidiasis	Pseudomonas aeruginosa
1.64283e+06	1-11 months	1	Cough, no eating, respiratory distress, fever		Marasmus, severe anemia	Marasmus	Pneumonia
1.64283e+06	12-23 months	5	Cough, loss of appetite		Marasmus, tuberculose, HIV	HIV disease	Sepsis	Klebsiella spp.
1.69322e+06	1-11 months	0	Diarrhea, vomiting, fever, difficulty to feed, deep breathing, skin fold and intercostal drainage		Diarrhea	Diarrhea	Pneumonia	Rotavirus
1.71677e+06	Neonate	1	Dyspnea, no crying, unreactive		Severe asphyxia	Congenital pneumonia	Neonatal sepsis	Escherichia coli
1.71684e+06	1-11months	15	Cough, diarrhea, difficult breathing, vomiting		Severe undernutrition, Diarrhea	Diarrhea	Polymicrobial pneumonia
1.77426e+06	12-23 months	9	Moderate dehydration, hypoalbuminemia		Kwashiorkor	Gastroenteritis	Pneumonia	Klebsiella pneumoniae
